# Supplementary material for: Does Round-Ligament-Based Non-Mesh Pectopexy Provide Durable and Effective Apical Support After Total Laparoscopic Hysterectomy?
Source: J Clin Med. 2026 Jun 24;15(13):4912. doi: 10.3390/jcm15134912 (PMC13360618; doi:10.3390/jcm15134912)
Supplement: Supplementary file 1 [file jcm-15-04912-s001.zip]

Archive with 2 entries (2 files):
- jcm-4302359-supplementary.pdf
- pectopexy yaman.mp4
